# Supplementary material for: Towards Personalized Radiotherapy in Pelvic Cancer: Patient-Related Risk Factors for Late Radiation Toxicity
Source: Curr Oncol. 2025 Jan 17;32(1):47. doi: 10.3390/curroncol32010047 (PMC11763857; doi:10.3390/curroncol32010047)
Supplement: Supplementary file 1 [file curroncol-32-00047-s001.zip]

Archive with 1 entries (1 files):
- curroncol-3337665-supplementary.pdf
